# Supplementary material for: Survey data on household electricity consumption and living status in Northwestern China
Source: Data Brief. 2016 Apr 1;7:1106–11. doi: 10.1016/j.dib.2016.03.093 (PMC4833132; doi:10.1016/j.dib.2016.03.093)
Supplement: Supplementary file 1 — Supplementary material [file mmc1.zip › mmc1/mmc1.csv]

Quantiles	constants(kW.h)	constants(kW.h)	constants(kW.h)
0.05	-70.899	31.953	134.81
0.1	-69.99	5.237	80.465
0.2	-37.924	59.374	156.67
0.3	36.239	112.18	188.12
0.4	-0.503	113.97	228.45
0.5	0.774	155.45	310.12
0.6	47.622	197.11	346.59
0.7	66.766	233.84	400.91
0.8	50.447	229.78	409.12
0.9	86.494	329.86	573.22
0.95	105.86	393.54	681.21
