# Supplementary material for: Survey data on household electricity consumption and living status in Northwestern China
Source: Data Brief. 2016 Apr 1;7:1106–11. doi: 10.1016/j.dib.2016.03.093 (PMC4833132; doi:10.1016/j.dib.2016.03.093)
Supplement: Supplementary file 2 — Supplementary material [file mmc2.zip › mmc2/mmc2.csv]

Quantiles	PCI(thousand yuan)	PCI(thousand yuan)	PCI(thousand yuan)
0.05	3.401	4.434	5.467
0.1	4.219	5.093	5.968
0.2	5.835	6.721	7.606
0.3	5.661	6.697	7.733
0.4	5.75	6.918	8.087
0.5	6.206	7.515	8.823
0.6	6.008	7.366	8.724
0.7	6.035	7.749	9.464
0.8	5.568	8.217	10.865
0.9	3.125	6.557	9.989
0.95	-0.679	4.102	8.882
