# Supplementary material for: Survey data on household electricity consumption and living status in Northwestern China
Source: Data Brief. 2016 Apr 1;7:1106–11. doi: 10.1016/j.dib.2016.03.093 (PMC4833132; doi:10.1016/j.dib.2016.03.093)
Supplement: Supplementary file 3 — Supplementary material [file mmc3.zip › mmc3/mmc3.csv]

Quantiles	EP(yuan/kW.h)	EP(yuan/kW.h)	EP(yuan/kW.h)
0.05	-186.7	-59.324	68.055
0.1	-102.37	26.779	155.93
0.2	-174.86	-40.623	93.617
0.3	-297.35	-145.36	6.633
0.4	-281.34	-108.89	63.564
0.5	-379.78	-190.23	-0.677
0.6	-415.81	-220.3	-24.796
0.7	-454.61	-206.56	41.495
0.8	-497.14	-113.23	270.68
0.9	-540.28	-97.315	345.65
0.95	-552.6	-6.706	539.18
