# Supplementary material for: Survey data on household electricity consumption and living status in Northwestern China
Source: Data Brief. 2016 Apr 1;7:1106–11. doi: 10.1016/j.dib.2016.03.093 (PMC4833132; doi:10.1016/j.dib.2016.03.093)
Supplement: Supplementary file 4 — Supplementary material [file mmc4.zip › mmc4/mmc4.csv]

Quantiles	AD(kind)	AD(kind)	AD(kind)
0.05	0.698	2.554	4.41
0.1	1.676	3.207	4.739
0.2	2.16	3.637	5.113
0.3	3.823	5.445	7.067
0.4	3.511	5.298	7.085
0.5	4.029	5.991	7.953
0.6	5.102	7.116	9.13
0.7	4.781	7.32	9.86
0.8	2.608	6.411	10.214
0.9	3.476	7.939	12.403
0.95	1.346	7.167	12.988
