# Supplementary material for: Survey data on household electricity consumption and living status in Northwestern China
Source: Data Brief. 2016 Apr 1;7:1106–11. doi: 10.1016/j.dib.2016.03.093 (PMC4833132; doi:10.1016/j.dib.2016.03.093)
Supplement: Supplementary file 6 — Supplementary material [file mmc6.zip]

Archive with 2 entries (1 files):
- mmc6/
- mmc6/mmc6.csv
