# Supplementary material for: Survey data on household electricity consumption and living status in Northwestern China
Source: Data Brief. 2016 Apr 1;7:1106–11. doi: 10.1016/j.dib.2016.03.093 (PMC4833132; doi:10.1016/j.dib.2016.03.093)
Supplement: Supplementary file 6 — Supplementary material [file mmc6.zip › mmc6/mmc6.csv]

Quantiles	PO(person)	PO(person)	PO(person)
0.05	-5.339	1.183	7.705
0.1	-10.109	-4.294	1.521
0.2	-13.551	-7.677	-1.803
0.3	-14.421	-7.832	-1.243
0.4	-15.981	-8.735	-1.49
0.5	-14.352	-6.24	1.871
0.6	-18.044	-9.514	-0.984
0.7	-25.79	-14.697	-3.604
0.8	-33.488	-14.864	3.761
0.9	-45.779	-22.156	1.466
0.95	-40.009	-10.463	19.084
