# Supplementary material for: Survey data on household electricity consumption and living status in Northwestern China
Source: Data Brief. 2016 Apr 1;7:1106–11. doi: 10.1016/j.dib.2016.03.093 (PMC4833132; doi:10.1016/j.dib.2016.03.093)
Supplement: Supplementary file 7 — Supplementary material [file mmc7.zip › mmc7/mmc7.csv]

groups	air-conditioner	electric shower	induction cooker	camera	kitchen ventilator
1	1.504	5.514	27.068	15.789	7.018
2	11.875	28.125	35.26	49.375	46.25
3	22.222	39.153	47.619	85.714	95.238
4	34.783	52.174	59.239	90.761	98.913
5	41.327	61.735	77.041	97.959	100
