# Supplementary material for: Survey data on household electricity consumption and living status in Northwestern China
Source: Data Brief. 2016 Apr 1;7:1106–11. doi: 10.1016/j.dib.2016.03.093 (PMC4833132; doi:10.1016/j.dib.2016.03.093)
Supplement: Supplementary file 8 — Supplementary material [file mmc8.zip › mmc8/mmc8.csv]

groups	personal computer	refrigerator	washing machine	mobile telephone	TV
1	13.784	30.326	65.94	91.737	98.246
2	54.375	64.375	87.125	93.125	100
3	84.127	100	100	96.122	100
4	93.478	100	100	98.913	100
5	97.959	100	100	99.939	100
