# Supplementary material for: Survey data on household electricity consumption and living status in Northwestern China
Source: Data Brief. 2016 Apr 1;7:1106–11. doi: 10.1016/j.dib.2016.03.093 (PMC4833132; doi:10.1016/j.dib.2016.03.093)
Supplement: Supplementary file 9 — Supplementary material [file mmc9.zip › mmc9/mmc9.csv]

serial number	ECp(kW.h/a)	PCI(thousand yuan)	EP(yuan/kW.h)	AD(kind)	APC(thousand yuan)	PO(person)
1	240	15	0.51	19	6.93	2
2	180	23.4	0.51	28	21.34	4
3	72	4.8	0.6	9	2.28	5
4	120	12	0.49	10	8.33	4
5	120	7.5	0.47	12	5.74	4
6	96	14.4	0.5	13	14.17	5
7	120	12	0.51	12	10.97	4
8	240	23.04	0.6	14	22.11	5
9	216	20.4	0.6	23	12.3	5
10	300	26.4	0.51	11	22.92	4
11	72	1.35	0.51	8	1.919	4
12	60	1.35	0.47	11	2.107	4
13	60	1.08	0.49	5	1.371	5
14	48	1.08	0.6	11	1.509	5
15	84	2	0.6	11	1.125	3
16	120	9.12	0.51	16	9.502	5
17	156	2	0.51	5	0.692	3
18	84	7.2	0.58	13	1.98	4
19	108	13.5	0.47	12	13.56	4
20	60	6.72	0.47	18	5.823	5
21	96	16	0.47	21	12.7	3
22	84	6.24	0.6	13	10.14	5
23	168	10.5	0.6	16	5.453	4
24	24	1.2	0.51	6	2.082	5
25	84	4.5	0.51	9	4.824	4
26	300	3	0.51	11	13.13	4
27	108	2.88	0.45	14	8.499	5
28	144	3.36	0.49	18	10.11	5
29	240	4	0.51	13	1.371	3
30	120	2.88	0.51	15	8.933	5
31	144	13.2	0.49	14	14.74	5
32	72	0.6	0.51	4	2.161	2
33	168	16.8	0.51	16	7.649	5
34	192	12	0.51	17	12.45	3
35	120	9	0.47	12	3.698	4
36	204	25.2	0.47	19	27.66	5
37	108	1.8	0.45	4	0.382	2
38	312	26	0.6	30	27.93	3
39	108	8.4	0.49	17	5.115	5
40	204	19.5	0.51	14	11.99	4
41	60	5.7	0.51	11	2.228	4
42	180	12	0.47	14	1.727	4
43	168	13.2	0.44	18	8.913	5
44	180	15	0.51	25	14.26	4
45	156	9	0.51	22	15.85	4
46	264	25.5	0.6	22	15.13	4
47	120	9	0.6	12	2.626	4
48	96	7.2	0.5	16	2.098	5
49	144	15	0.54	18	14.72	4
50	240	16	0.52	24	13.14	3
51	156	14	0.5	9	11.12	3
52	324	27	0.6	27	22.64	4
53	276	12	0.51	15	11.01	3
54	48	10	0.51	9	11.25	3
55	96	9.84	0.51	15	6.612	5
56	264	15	0.51	17	3.414	4
57	240	12.9	0.5	21	7.709	4
58	192	6	0.5	14	2.906	3
59	144	13.2	0.49	21	19.07	5
60	312	16	0.51	20	15.16	3
61	192	13.2	0.51	18	8.858	5
62	360	12	0.4	10	8.485	2
63	156	9.9	0.51	17	13.09	4
64	264	14.4	0.5	21	10.51	5
65	156	7.5	0.47	16	7.796	4
66	264	20.4	0.47	24	12.33	5
67	468	24	0.51	21	17.06	3
68	168	14.4	0.51	19	5.788	5
69	264	16.5	0.45	16	4.92	4
70	264	27	0.45	10	12.13	4
71	228	16.8	0.5	16	18.62	4
72	96	0.5	0.45	5	0.724	2
73	96	6	0.5	11	4.919	4
74	192	16.8	0.51	11	12.61	3
75	192	11.2	0.6	15	6.309	3
76	156	2.52	0.5	6	2.149	3
77	96	3.36	0.51	11	2.192	5
78	240	1.5	0.51	6	0.738	4
79	192	5.28	0.47	12	2.552	5
80	144	3.9	0.45	16	4.1	4
81	144	10.8	0.51	14	6.145	5
82	96	9.6	0.6	14	2.795	5
83	192	12.72	0.51	15	5.53	5
84	144	9.6	0.45	20	2.644	5
85	120	2.28	0.51	8	1.29	5
86	192	4.8	0.51	9	3.172	5
87	144	9.9	0.5	11	3.033	4
88	144	6.72	0.5	14	6.999	5
89	288	15.6	0.52	24	18.24	5
90	192	9.36	0.51	14	5.554	5
91	240	18	0.51	13	12.11	4
92	144	14.4	0.46	12	12.04	4
93	156	14.4	0.51	12	12.56	5
94	228	10.8	0.51	14	11.84	5
95	228	7.2	0.5	10	6.567	5
96	192	3	0.51	10	1.755	3
97	120	3	0.51	6	1.805	4
98	156	3	0.5	6	2.87	4
99	192	2.4	0.6	13	1.776	5
100	312	20	0.4	23	10.68	3
101	216	8.88	0.51	20	9.024	5
102	324	12	0.47	13	5.308	4
103	264	11.52	0.47	20	12.24	5
104	120	12	0.49	10	8.704	4
105	288	8.4	0.5	18	4.665	4
106	264	27.12	0.51	23	14.22	5
107	240	21	0.45	23	21.76	4
108	120	4.5	0.5	9	2.843	4
109	240	18.9	0.51	10	9.837	4
110	192	24	0.6	15	17	3
111	144	6.72	0.5	15	8.244	5
112	288	15.6	0.5	24	15.55	5
113	192	9.36	0.5	14	9.779	5
114	144	9.12	0.5	18	2.427	5
115	180	13.5	0.6	15	7.932	4
116	120	4.8	0.47	12	1.738	5
117	144	1.5	0.51	6	0.692	4
118	144	2	0.47	5	3.59	3
119	120	9	0.45	11	3.56	4
120	228	13.5	0.51	12	8.244	4
121	216	10.8	0.51	14	5.554	5
122	300	9	0.5	12	9.779	4
123	240	12	0.51	12	7.427	4
124	504	20	0.51	21	13.43	3
125	204	16.8	0.51	18	12.74	4
126	264	17.7	0.45	14	11.69	4
127	180	13.8	0.5	15	3.59	4
128	216	21	0.5	21	21.06	6
129	156	8	0.5	14	4.398	3
130	120	11.4	0.49	10	11.06	4
131	180	4.5	0.49	12	4.398	4
132	144	4.8	0.425	15	7.394	5
133	276	3.3	0.45	12	9.196	4
134	480	6	0.51	15	18.63	2
135	240	3.6	0.51	17	6.909	4
136	168	2.88	0.51	10	8.243	5
137	216	4.5	0.56	17	6.701	4
138	240	5.6	0.49	13	9.029	3
139	216	3	0.56	12	6.57	4
140	240	5.6	0.6	17	2.5	3
141	84	9	0.5	14	3.84	4
142	132	21.6	0.51	19	14.14	5
143	144	7.2	0.5	7	3.42	3
144	72	0.8	0.45	5	0.616	5
145	168	2.8	0.45	12	2.592	3
146	84	2.88	0.4	6	3.428	5
147	36	4.2	0.58	5	1.485	4
148	84	4.8	0.51	12	1.592	4
149	144	5.6	0.51	16	2.245	3
150	144	2.8	0.51	8	3.794	3
151	72	2.16	0.51	16	8.884	5
152	264	24	0.5	25	11.41	5
153	60	3.21	0.49	8	23.19	4
154	264	17.7	0.47	29	20.27	4
155	300	28.8	0.51	32	24.56	5
156	120	5.1	0.51	19	1.009	4
157	144	2.64	0.51	9	8.555	5
158	168	16.08	0.51	20	13.38	5
159	120	2	0.51	7	21.75	3
160	180	21.6	0.51	28	16.83	4
161	168	14.55	0.6	15	2.602	4
162	144	11.7	0.51	10	2.668	4
163	72	8.4	0.5	11	11.09	5
164	480	32	0.5	29	23.77	3
165	408	24.9	0.6	25	17.69	4
166	480	22	0.5	26	22.64	3
167	240	4.8	0.45	15	11.01	5
168	648	18.8	0.5	25	16.74	3
169	120	4.5	0.5	14	14.08	4
170	492	48	0.47	28	27.65	4
171	372	18	0.5	10	11.71	3
172	228	20.4	0.5	23	13.26	4
173	156	15.6	0.5	21	16.67	5
174	252	15	0.51	13	5.238	4
175	264	21.6	0.45	20	24	5
176	72	11.4	0.5	8	3.479	4
177	120	14	0.51	8	9.956	3
178	180	17.28	0.54	18	13.97	5
179	228	21.9	0.49	27	11.91	4
180	192	8.1	0.52	9	2.539	4
181	168	23.4	0.49	14	23.85	4
182	108	12	0.52	9	7.24	5
183	144	9	0.4	10	6.302	4
184	228	19.8	0.45	17	14.98	4
185	228	12	0.4	14	5.351	5
186	264	12.3	0.51	18	11.13	4
187	348	12	0.5	10	6.462	3
188	120	6.48	0.5	11	3.043	5
189	240	14.4	0.5	16	14.28	2
190	144	4.08	0.52	10	7.697	5
191	216	6.72	0.49	18	10.04	5
192	180	9	0.54	19	2.614	4
193	96	6.96	0.45	15	7.042	5
194	180	9	0.6	13	9.919	4
195	204	13.5	0.6	19	11.4	4
196	276	21.6	0.58	17	18.25	4
197	240	15.2	0.51	20	10.76	3
198	324	13.2	0.51	17	11.11	3
199	96	6.48	0.51	10	8.199	5
200	120	7.5	0.51	17	6.422	4
201	84	4.2	0.47	16	2.805	6
202	84	1.05	0.49	4	1.058	2
203	120	4.5	0.4	10	1.177	4
204	180	7.5	0.4	9	7.575	4
205	144	12	0.5	17	8.155	5
206	72	4.8	0.5	17	8.491	5
207	216	14.4	0.51	19	7.584	5
208	300	10.5	0.51	20	2.175	4
209	156	14	0.45	10	8.835	3
210	144	14.4	0.51	11	14.55	5
211	192	22.8	0.5	23	23.16	5
212	132	9	0.51	16	5.666	4
213	168	14.4	0.51	13	14.78	5
214	264	24	0.51	12	17.07	5
215	168	15.6	0.6	22	13.15	5
216	144	8.4	0.53	11	2.87	5
217	240	1.2	0.51	4	7.986	1
218	120	9	0.51	19	3.275	4
219	144	14.4	0.51	14	11.33	5
220	144	8.4	0.51	11	6.002	4
221	156	11.2	0.51	12	3.721	3
222	84	6	0.44	17	1.664	6
223	132	12	0.47	19	15.82	7
224	180	18	0.47	14	12.07	4
225	60	4.5	0.45	9	11.24	4
226	264	10.8	0.45	22	14.13	4
227	168	18.9	0.45	19	12.04	7
228	180	6	0.5	12	12.76	2
229	216	21	0.49	24	21.79	4
230	156	13.5	0.4	12	12.3	4
231	144	17.4	0.4	13	11.82	4
232	192	14.76	0.4	13	3.375	5
233	120	10.8	0.4	12	11.9	5
234	168	16.32	0.51	12	12.75	5
235	168	13.92	0.57	19	11.51	5
236	120	2.1	0.57	12	7.645	4
237	240	10.08	0.6	18	11.21	5
238	84	9	0.51	8	7.606	4
239	84	12	0.51	19	8.991	4
240	96	12.48	0.54	15	12.58	5
