# Supplementary material for: Survey data on household electricity consumption and living status in Northwestern China
Source: Data Brief. 2016 Apr 1;7:1106–11. doi: 10.1016/j.dib.2016.03.093 (PMC4833132; doi:10.1016/j.dib.2016.03.093)
Supplement: Supplementary file 10 — Supplementary material [file mmc10.zip › mmc10/mmc10.csv]

serial number	ECp(kW.h/a)	PCI(thousand yuan)	EP(yuan/kW.h)	AD(kind)	APC(thousand yuan)	PO(person)
241	84	6	0.51	12	3.524	4
242	96	7.2	0.51	8	7.656	5
243	144	12	0.58	20	4.724	4
244	120	2.1	0.51	7	2.666	4
245	84	8.85	0.51	18	19.528	4
246	300	16.5	0.47	17	12.444	4
247	228	6.6	0.5	12	8.455	4
248	240	6.6	0.49	19	11.415	4
249	396	12	0.5	12	8.387	4
250	228	2	0.45	10	4.53	3
251	312	5.2	0.6	11	13.132	3
252	444	14	0.49	20	14.256	3
253	132	9.9	0.5	12	11.401	4
254	372	7.5	0.5	19	8.205	4
255	324	4.5	0.51	13	1.632	4
256	408	2.7	0.5	7	1.681	2
257	456	32	0.5	20	21.826	3
258	276	20.8	0.51	27	11.596	3
259	540	21	0.45	19	11.777	2
260	336	9	0.51	9	3.024	2
261	624	20.4	0.49	22	11.663	2
262	360	19.6	0.5	14	11.778	3
263	276	22	0.55	17	21.068	3
264	276	14.8	0.5	12	5.923	3
265	456	22.4	0.55	13	15.46	3
266	384	30	0.55	18	12.588	2
267	120	2.4	0.5	8	1.261	5
268	204	3.3	0.55	9	4.001	2
269	120	12	0.51	13	12	4
270	96	14.4	0.45	10	12.209	5
271	132	5.6	0.47	9	3.518	3
272	132	0.6	0.45	5	1.403	2
273	312	1.2	0.5	4	1.136	1
274	72	9	0.51	12	4.644	4
275	60	4.8	0.51	11	4.674	5
276	132	9.6	0.49	19	11.564	5
277	108	4	0.51	10	6.672	3
278	96	6.6	0.51	13	4.948	4
279	288	10.8	0.51	12	3.192	2
280	96	3.3	0.51	13	3.755	4
281	156	10.32	0.51	12	6.746	5
282	204	19.44	0.51	19	11.618	5
283	108	2.64	0.4	8	3.208	5
284	324	33	0.47	13	23.964	4
285	228	18	0.45	22	12.563	4
286	132	4.8	0.58	12	1.766	5
287	204	26.4	0.51	18	14.318	5
288	72	14.64	0.6	18	2.233	5
289	108	7.44	0.51	12	5.983	5
290	312	20.88	0.56	14	12.051	5
291	252	19.2	0.58	15	13.022	5
292	180	15.36	0.45	24	22.851	5
293	192	9	0.5	14	2.956	4
294	168	2.4	0.5	14	1.652	3
295	108	1.8	0.45	8	3.517	2
296	192	17.4	0.51	11	11.891	4
297	204	17.52	0.51	14	1.793	5
298	324	14.4	0.53	14	11.703	4
299	96	1.8	0.5	10	9.432	4
300	324	16.2	0.6	18	12.312	4
301	516	17.6	0.5	14	1.87	3
302	204	10.8	0.5	9	5.253	5
303	252	8.4	0.51	11	2.61	3
304	228	5.7	0.54	12	5.424	4
305	156	1.8	0.45	7	3.956	4
306	108	3.36	0.49	8	3.74	5
307	144	3.6	0.51	8	8.46	4
308	192	10.8	0.51	12	7.61	4
309	288	17.2	0.51	10	4.714	3
310	180	15.2	0.58	22	13.996	3
311	540	23.6	0.51	24	12.005	3
312	264	5.8	0.5	8	5.568	3
313	240	10.2	0.51	13	8.91	4
314	168	2.4	0.56	7	4.263	4
315	156	14.16	0.5	11	13.267	5
316	216	16.8	0.5	15	1.404	5
317	132	9	0.51	10	7.952	4
318	204	11.4	0.51	11	7.932	4
319	132	14.4	0.51	11	12.252	5
320	204	6	0.5	8	3.542	2
321	204	9	0.51	12	5.338	4
322	240	13.44	0.51	19	5.784	5
323	132	4.2	0.51	13	1.972	4
324	108	3.36	0.53	13	3.004	5
325	360	15.2	0.53	21	15.673	3
326	216	12	0.51	16	12.667	4
327	168	7.2	0.51	17	1.509	5
328	120	11.04	0.51	15	6.466	5
329	72	5.28	0.51	11	10.461	5
330	276	18	0.51	20	11.598	4
331	96	6	0.45	8	6.83	4
332	168	12	0.47	18	12.734	3
333	240	12	0.5	17	15.425	4
334	396	24.4	0.59	34	10.408	3
335	108	18	0.5	13	16.223	4
336	156	12	0.5	13	6.326	4
337	240	31.5	0.5	18	21.653	4
338	180	3	0.5	11	3.369	2
339	516	20	0.5	14	12.046	3
340	120	16.5	0.5	26	14.807	4
341	192	12.24	0.5	15	2.594	5
342	216	9	0.5	20	11.152	4
343	216	18	0.49	19	14.755	4
344	228	11.2	0.49	13	5.156	3
345	420	24	0.5	15	13.99	2
346	240	24	0.58	12	19.29	5
347	300	21	0.5	17	11.49	4
348	216	19.2	0.52	16	19.79	5
349	276	18	0.56	17	19.19	4
350	192	9.6	0.51	15	11.398	5
351	156	6	0.425	15	5.791	4
352	360	7.2	0.425	20	2.251	3
353	276	13.5	0.6	14	11.419	4
354	312	4.8	0.58	11	3.085	2
355	324	10	0.5	14	10.272	3
356	216	9.84	0.6	16	8.146	5
357	216	6.9	0.51	14	8.148	4
358	288	16.32	0.51	26	15.855	5
359	240	13.2	0.51	21	16.892	3
360	312	11.52	0.51	20	10.178	5
361	96	6.72	0.45	14	6.214	5
362	240	5.4	0.45	11	3.271	4
363	240	8	0.4	19	4.878	3
364	144	6	0.4	11	2.394	5
365	120	9	0.5	16	0.985	4
366	192	0.6	0.5	6	2.62	1
367	180	14.7	0.51	13	11.224	4
368	216	13.8	0.45	21	8.644	4
369	192	20.16	0.49	20	1.805	5
370	432	14.4	0.51	8	8.73	2
371	240	13.8	0.45	12	2.8	4
372	240	26.8	0.5	12	17.512	3
373	276	11.4	0.5	16	7.785	4
374	372	22.8	0.58	18	18.75	3
375	240	24	0.51	18	16.53	4
376	792	50	0.5	33	35.345	2
377	240	13.2	0.51	14	11.931	3
378	168	6.4	0.48	11	4.825	3
379	240	7.6	0.48	13	1.94	3
380	240	8.4	0.6	12	2.69	3
381	288	27.2	0.51	19	14.211	3
382	120	3	0.5	4	3.724	2
383	180	13.8	0.6	12	3.83	4
384	180	7.8	0.6	10	11.408	4
385	216	19.8	0.51	22	12.045	4
386	660	36	0.51	22	24.215	2
387	780	48	0.51	28	34.415	2
388	720	48	0.5	27	35.641	2
389	240	12	0.5	12	2.33	2
390	420	36	0.5	25	35.412	2
391	156	12	0.5	11	11.515	3
392	300	18	0.51	15	13.421	2
393	240	15	0.49	23	21.003	2
394	156	18	0.45	22	8.445	3
395	180	15	0.45	26	18.531	4
396	240	12	0.51	12	8.46	3
397	180	15	0.51	26	12.703	4
398	480	24	0.51	16	21.3	2
399	360	18	0.51	25	13.5	2
400	660	12	0.5	13	9.303	1
401	420	18	0.49	25	14.715	2
402	540	36	0.55	26	22.045	2
403	180	18	0.5	27	11.603	4
404	300	12	0.51	16	9.415	2
405	180	12	0.58	17	6.045	4
406	96	3.6	0.6	8	1.555	4
407	72	3.84	0.6	7	8.164	5
408	156	3.12	0.6	11	2.453	5
409	156	12.48	0.45	13	5.905	5
410	72	15.9	0.6	18	11.529	4
411	72	1.8	0.6	8	1.433	4
412	48	2.4	0.51	8	4.102	5
413	120	7.2	0.49	10	2.477	2
414	84	18	0.49	22	10.58	5
415	252	30	0.49	20	22.45	4
416	132	18	0.51	10	6.6	4
417	252	18	0.5	14	8.607	2
418	156	21.6	0.57	15	25.14	5
419	132	6.9	0.57	19	8.884	4
420	132	13.5	0.45	15	12.38	4
421	96	2.04	0.51	6	4.83	5
422	108	2.1	0.51	10	2.25	4
423	180	1.32	0.54	6	2.109	2
424	288	16	0.51	19	11.794	3
425	120	2.4	0.45	8	1.503	4
426	156	8.64	0.58	14	1.803	5
427	72	7.92	0.5	14	3.541	5
428	228	16.08	0.5	19	11.503	5
429	108	8.4	0.5	8	3.704	4
430	180	14.88	0.51	14	7.008	5
431	108	10.95	0.51	13	1.676	4
432	120	2.8	0.42	11	3.622	3
433	168	7.2	0.45	12	3.384	4
434	156	10.4	0.5	8	5.661	3
435	192	0.6	0.5	4	0.973	1
436	216	9	0.51	15	1.67	4
437	168	9.6	0.51	11	8.113	5
438	192	15.84	0.51	21	13.412	5
439	156	24	0.51	10	22.923	4
440	180	6	0.51	11	3.312	4
441	180	10.5	0.51	8	1.753	4
442	216	12	0.51	19	7.704	4
443	180	21	0.51	16	21.816	4
444	240	16	0.47	19	12.153	3
445	240	12	0.47	17	8.425	4
446	156	7.5	0.45	14	8.26	4
447	228	11.1	0.49	13	7.31	4
448	240	8	0.4	14	5.424	3
449	360	12.4	0.5	9	13.7	3
450	396	16	0.55	24	13.74	3
451	132	4	0.56	9	2.361	3
452	168	12	0.425	10	8.104	5
453	144	16.08	0.52	22	14.31	5
454	480	36	0.55	21	25.65	2
455	204	8.1	0.49	8	6.906	4
456	240	9	0.45	10	10.256	4
457	276	15	0.49	14	14.006	4
458	240	9	0.49	9	8.446	4
459	252	16.8	0.4	25	9.646	5
460	324	9	0.5	12	14.79	4
461	288	14.4	0.58	19	11.986	5
462	240	9	0.52	10	2.923	4
463	180	6	0.47	11	8.984	4
464	310	14.442	0.5	29	31.144	4
465	414	19.04	0.49	17	5.764	3
466	155	10.8	0.51	10	2.468	4
467	310	12.6	0.59	9	9.914	2
468	276	14	0.51	11	18.507	3
469	716	26.04	0.44	22	27.39	2
470	259	12	0.4	20	31.503	4
471	276	9.36	0.5	18	47.414	3
472	209	15.48	0.51	27	19.614	4
473	345	21.84	0.51	10	13.939	3
474	593	44	0.51	33	35.086	3
475	400	18.4	0.54	22	31.4	3
476	722	37.2	0.5	25	17.315	2
477	360	12	0.5	18	12.076	3
478	660	19.2	0.5	13	15.655	1
479	540	9.6	0.4	12	21.899	1
480	560	42	0.5	26	33.86	2
