# Supplementary material for: Survey data on household electricity consumption and living status in Northwestern China
Source: Data Brief. 2016 Apr 1;7:1106–11. doi: 10.1016/j.dib.2016.03.093 (PMC4833132; doi:10.1016/j.dib.2016.03.093)
Supplement: Supplementary file 11 — Supplementary material [file mmc11.zip › mmc11/mmc11.csv]

serial number	ECp(kW.h/a)	PCI(thousand yuan)	EP(yuan/kW.h)	AD(kind)	APC(thousand yuan)	PO(person)
481	667	36	0.55	23	26.585	2
482	320	10	0.51	23	15.344	3
483	333	18.9	0.56	22	19.902	4
484	300	14.4	0.5	21	53.303	4
485	480	25.2	0.51	23	16.941	3
486	480	23.2	0.51	27	24.8	3
487	660	27	0.56	23	22.58	2
488	270	13.5	0.6	17	17.07	4
489	500	34	0.56	24	23.375	3
490	480	24	0.6	28	22.585	3
491	480	32	0.45	25	17.174	3
492	540	28.8	0.6	25	17.596	2
493	780	42	0.6	26	24.605	2
494	235	13.2	0.5	24	7.46	5
495	235	10.5	0.45	19	17.146	4
496	324	13.8	0.45	23	17.791	4
497	471	30.4	0.6	37	27.05	3
498	438	27	0.5	13	13.507	2
499	265	13.5	0.49	17	10.965	4
500	177	7.5	0.5	18	20.705	4
501	392	20	0.5	25	12.84	3
502	280	8	0.47	14	17.474	3
503	294	12.6	0.6	21	19.258	4
504	491	17.2	0.51	19	11.17	3
505	536	9.6	0.51	16	14.578	2
506	234	17.7	0.54	19	37.61	4
507	252	18.8	0.51	20	16.32	3
508	469	16.8	0.56	17	22.93	2
509	330	15	0.6	27	18.998	4
510	444	18	0.6	20	48.34	3
511	536	20.4	0.49	20	15.7	3
512	317	18.9	0.6	18	15.803	4
513	461	21.6	0.425	22	17.44	3
514	164	15	0.5	15	19.37	4
515	327	30	0.5	22	21.648	4
516	400	32	0.45	22	27.449	3
517	191	14.4	0.51	15	16.161	4
518	744	36	0.51	18	22.088	3
519	240	16.5	0.51	25	16.52	4
520	360	28	0.6	22	53.81	3
521	540	38.1	0.49	24	29.35	4
522	496	42	0.45	28	28.976	4
523	720	36	0.5	21	22.818	2
524	212	25.2	0.5	17	13.002	4
525	324	10.8	0.425	12	4.266	4
526	412	3.6	0.5	11	15.09	2
527	353	11.4	0.5	12	1.614	2
528	231	10.8	0.5	15	4.943	4
529	88	3	0.52	10	8.192	4
530	177	3	0.55	14	6.897	4
531	235	21.2	0.56	15	14.795	3
532	206	15	0.51	14	13.8	4
533	471	28.2	0.6	21	10.792	2
534	231	24	0.6	19	20.083	4
535	192	18.8	0.6	20	28.558	3
536	196	16.5	0.5	29	13.583	4
537	538	29.2	0.54	34	23.083	3
538	462	34.2	0.56	24	16.187	2
539	260	18	0.51	17	18.378	4
540	369	8	0.5	17	22.302	3
541	269	22	0.6	22	22.4	6
542	202	18	0.54	22	16.7	4
543	288	21.9	0.56	20	18.892	4
544	265	18	0.51	17	18.084	4
545	353	33.6	0.5	20	27.36	5
546	471	21.6	0.6	20	20.334	3
547	567	24	0.4	18	22.392	3
548	431	20.8	0.4	19	17.356	3
549	412	20.4	0.45	18	15.1	4
550	273	24	0.6	16	17.52	5
551	567	29.2	0.52	21	11.782	3
552	353	16.2	0.51	18	29.404	4
553	382	30.9	0.4	22	13.787	4
554	300	18	0.5	24	13.436	4
555	120	4.8	0.47	14	12.463	5
556	240	5.4	0.51	15	2.436	4
557	360	24	0.6	25	31.708	3
558	180	12.6	0.51	12	36.931	4
559	353	14.7	0.51	23	14.586	4
560	422	23.2	0.45	19	14.306	3
561	375	16.8	0.51	17	12.504	4
562	200	16	0.49	18	25.623	3
563	177	10.8	0.5	12	7.61	2
564	154	19.8	0.51	23	14.869	6
565	138	16.8	0.45	16	8.061	5
566	173	7.74	0.5	12	10.634	4
567	200	5.2	0.5	11	13.095	3
568	440	25.2	0.52	14	11.33	3
569	336	16.5	0.5	16	25.1	4
570	202	12	0.51	15	12.65	4
571	321	12	0.5	24	22.975	4
572	288	16.32	0.6	19	21.38	5
573	360	24.6	0.51	16	23.595	4
574	321	33	0.51	17	22.38	4
575	161	11.7	0.49	16	14.92	4
576	241	14.4	0.51	16	27.62	4
577	188	15	0.51	16	17.316	4
578	357	22	0.51	19	21.06	3
579	431	26.8	0.51	17	23.725	3
580	353	16.5	0.45	23	21.857	4
581	353	21	0.4	19	12.36	4
582	549	23.6	0.45	15	27.08	3
583	141	12	0.4	14	14.103	5
584	471	29.1	0.52	25	23.25	4
585	294	26.4	0.48	14	15.28	4
586	471	26	0.5	21	22.72	3
587	392	22.4	0.6	17	11.77	3
588	294	19.2	0.45	18	9.125	4
589	406	36	0.54	33	30.355	4
590	294	9	0.54	14	8.137	4
591	280	14.7	0.45	22	7.092	4
592	345	12.8	0.45	16	24.98	3
593	206	11.4	0.5	11	12.632	4
594	353	21.9	0.5	20	19.045	4
595	570	36.8	0.54	29	9.784	3
596	412	24	0.51	22	17.092	4
597	244	19.44	0.47	20	26.78	5
598	206	11.4	0.48	11	4.756	4
599	320	16	0.5	17	16.479	3
600	180	21	0.51	24	14.413	4
601	212	15.9	0.49	20	9.449	4
602	423	24	0.6	13	16.114	4
603	177	12	0.5	14	37.318	4
604	329	16	0.47	23	9.584	3
605	706	50	0.47	32	38.391	4
606	113	6	0.51	16	10.44	5
607	247	18	0.51	13	8.776	4
608	212	12	0.51	13	18.915	4
609	603	7.92	0.51	17	8.046	5
610	214	10.32	0.45	22	17.625	5
611	214	8.88	0.51	19	10.46	5
612	214	13.44	0.54	21	21.96	5
613	564	31.2	0.51	35	20.79	3
614	446	21.2	0.47	14	12.28	3
615	468	24	0.5	24	19.068	4
616	334	19.5	0.49	23	25.06	4
617	564	22	0.5	24	20.93	3
618	535	27	0.5	34	14.82	4
619	400	18	0.5	25	10.84	5
620	188	18	0.5	16	23.23	4
621	250	12.72	0.5	15	15.51	5
622	400	20.4	0.5	21	23.199	5
623	375	16.8	0.5	22	27.93	4
624	500	32	0.6	23	26.3	3
625	500	17.4	0.47	22	22.79	4
626	400	27.12	0.47	25	13.93	5
627	542	24	0.45	23	19.789	3
628	312	12.75	0.52	18	14.52	4
629	331	27	0.52	27	19.032	4
630	241	22.5	0.51	24	22.752	4
631	203	24	0.5	19	23.83	3
632	129	13.5	0.425	14	6.62	4
633	320	16	0.48	26	20.655	3
634	280	14	0.48	25	10.35	3
635	480	16	0.52	22	16.72	3
636	216	20.4	0.6	15	20.41	5
637	330	25.5	0.6	23	28.8	4
638	300	16.5	0.5	25	17.5	4
639	462	24	0.5	14	24.6	3
640	308	18	0.55	13	26.1	3
641	346	27	0.55	25	38.4	4
642	480	30	0.5	23	36.555	3
643	336	21.84	0.6	22	13.75	5
644	400	34	0.6	25	22.865	3
645	400	24	0.5	25	14.721	3
646	144	16.8	0.49	26	5.169	5
647	480	28	0.54	23	17.321	3
648	360	27	0.49	14	18.193	2
649	113	18	0.5	10	8.091	4
650	206	16.5	0.54	14	14.22	4
651	174	21.6	0.54	16	13.972	5
652	144	18	0.6	18	11.661	5
653	230	28	0.56	20	13.507	3
654	145	12	0.5	13	7.489	3
655	225	16.8	0.57	24	12.974	2
656	615	30	0.58	16	26.566	1
657	188	16.2	0.54	28	15.225	2
658	198	14.4	0.54	19	13.91	4
659	180	15	0.6	18	14.531	4
660	320	19.2	0.56	19	43.138	3
661	280	16	0.5	20	23.662	3
662	330	27	0.57	20	22.29	4
663	270	25.5	0.58	21	18.594	4
664	300	28.5	0.45	18	26.623	4
665	360	24	0.4	18	28.689	3
666	705	28.44	0.45	16	19.305	2
667	307	24.2	0.4	16	12.914	3
668	347	25.92	0.4	22	12.526	3
669	289	7.5	0.6	18	3.046	2
670	718	21	0.4	22	12.954	1
671	310	12	0.49	15	5.638	2
672	150	6.6	0.6	14	14.886	4
673	250	6.4	0.6	19	9.687	3
674	290	11.4	0.51	16	11.288	4
675	431	21.4	0.56	18	14.935	3
676	475	32.1	0.5	17	26.016	2
677	367	18.32	0.57	17	44.73	3
678	407	10.8	0.5	18	3.903	3
679	410	27.6	0.57	28	22.606	4
680	588	48.9	0.45	34	30.735	3
681	511	31.8	0.49	19	21.235	3
682	765	45	0.45	24	21.443	2
683	627	36.4	0.4	29	22.607	3
684	740	51.36	0.48	37	35.34	2
685	467	33.2	0.52	20	28.81	3
686	265	15	0.5	17	8.36	4
687	385	24	0.51	19	20.58	3
688	330	13.8	0.54	13	21.07	4
689	471	24	0.45	15	24.635	4
690	324	21.3	0.58	18	13.19	4
691	314	24	0.47	19	10.08	3
692	353	18.4	0.5	20	20.89	3
693	314	23.2	0.5	15	26.99	3
694	324	15	0.51	18	12.529	4
695	471	24	0.5	20	11.26	4
696	314	22.4	0.5	16	13.84	3
697	300	12	0.49	15	18.805	4
698	400	17.2	0.49	19	9.42	3
699	471	24	0.5	20	37.318	3
700	765	36	0.5	15	21.61	2
701	353	33	0.5	18	19.02	4
702	300	17.4	0.5	14	8.565	4
703	270	12.9	0.4	15	9.015	4
704	480	24	0.4	16	23.129	3
705	392	20	0.4	15	9.692	3
706	632	23.6	0.5	21	15.627	3
707	538	29.2	0.49	22	25.351	3
708	632	31.8	0.47	21	21.533	2
709	308	23.2	0.59	25	20.732	3
710	308	14.4	0.58	22	21.198	3
711	346	16	0.45	22	8.923	3
712	423	23.2	0.51	22	28.089	3
713	385	25.6	0.51	24	16.716	3
714	346	19.6	0.51	18	11.567	3
715	575	26.4	0.45	15	25.893	2
716	173	7.8	0.44	18	30.597	4
717	346	23.2	0.52	23	12.872	3
718	300	24	0.53	21	27.589	4
719	635	37.8	0.49	18	22.79	2
720	413	36	0.52	24	25.022	3
