# Supplementary material for: Survey data on household electricity consumption and living status in Northwestern China
Source: Data Brief. 2016 Apr 1;7:1106–11. doi: 10.1016/j.dib.2016.03.093 (PMC4833132; doi:10.1016/j.dib.2016.03.093)
Supplement: Supplementary file 12 — Supplementary material [file mmc12.zip › mmc12/mmc12.csv]

serial number	ECp(kW.h/a)	PCI(thousand yuan)	EP(yuan/kW.h)	AD(kind)	APC(thousand yuan)	PO(person)
721	265	19.5	0.57	23	24.62	4
722	440	32	0.57	33	20.152	3
723	520	24	0.51	29	22.212	3
724	429	21	0.51	25	19.871	4
725	570	36.9	0.49	22	20.74	4
726	314	32	0.51	27	26.7	3
727	440	20	0.51	24	21.16	3
728	300	18	0.5	16	14.048	4
729	360	18	0.58	22	14.648	2
730	600	44	0.49	24	25.82	3
731	353	17.4	0.6	22	19.79	4
732	528	28	0.56	30	19.69	3
733	286	15.6	0.51	16	27.938	3
734	357	18.4	0.5	15	27.726	3
735	364	16	0.6	28	19.74	3
736	286	16	0.56	24	14.109	3
737	353	16	0.51	15	33.848	3
738	161	6.3	0.5	15	11.826	4
739	436	18	0.46	21	8.658	3
740	382	18	0.42	17	13.136	2
741	327	14.4	0.45	17	21.04	3
742	382	20.1	0.6	19	27.373	4
743	240	8.7	0.5	13	10.58	4
744	367	14.4	0.45	18	47.07	3
745	353	24	0.55	15	12.452	4
746	480	22.5	0.49	22	18.34	4
747	336	20.16	0.5	22	19.84	5
748	756	41.4	0.5	34	26.34	3
749	275	16	0.51	18	18.455	3
750	175	9.6	0.54	16	31.54	3
751	225	3.6	0.44	16	12.19	2
752	250	15.2	0.45	28	12.07	3
753	400	19.2	0.51	24	28.06	3
754	350	16	0.48	21	32.855	3
755	780	38.4	0.5	23	25.26	2
756	360	15.2	0.6	20	19.2	3
757	206	13.5	0.6	13	14.2	4
758	360	18	0.54	24	16.21	4
759	540	24.6	0.45	23	21.59	2
760	577	39	0.44	20	30.42	2
761	320	11.2	0.51	14	15.32	3
762	480	22.4	0.49	20	23.62	3
763	175	11.2	0.49	14	14.835	3
764	720	40	0.47	22	15.097	3
765	510	22.2	0.51	14	17.575	4
766	567	40	0.51	21	29.8	3
767	448	20	0.5	22	16.8	3
768	169	12	0.44	16	26.44	4
769	250	16	0.5	20	18.05	3
770	240	15.6	0.49	20	17.86	5
771	131	8.1	0.51	18	14.795	4
772	150	6.4	0.5	19	17.39	3
773	615	18	0.54	14	21.04	1
774	400	18	0.56	20	17.875	2
775	338	21	0.6	20	21.95	2
776	270	8.7	0.49	15	13.01	4
777	320	17.2	0.51	17	18.92	3
778	540	22.8	0.54	27	24.85	2
779	480	26.4	0.45	17	11.94	4
780	450	28.5	0.4	18	28.82	4
781	233	10.8	0.51	15	17.59	4
782	312	14.64	0.45	14	7.23	5
783	400	18	0.49	16	19.178	3
784	330	15.9	0.51	18	8.17	4
785	360	14	0.51	18	11.587	3
786	444	14.4	0.51	15	15.968	3
787	424	20	0.6	15	17.06	3
788	514	30	0.51	16	24.096	2
789	490	21.2	0.54	21	13.709	3
790	327	12.4	0.5	17	13.368	3
791	367	15.2	0.55	17	11.158	3
792	552	21	0.48	20	18.529	2
793	449	24	0.51	24	26.961	3
794	429	17.4	0.6	18	5.331	2
795	675	24.6	0.6	29	26.7	2
796	551	23.4	0.6	22	25.219	2
797	490	19.2	0.58	30	36.956	4
798	367	33	0.5	24	19.912	2
799	480	16	0.54	27	26.888	3
800	276	14.4	0.52	18	8.559	4
801	490	24	0.51	20	22.639	2
802	367	9.6	0.5	13	25.236	3
803	449	18	0.44	24	9.565	3
804	540	22.8	0.52	22	20.57	2
805	367	8	0.56	21	37.647	3
806	490	20.8	0.45	20	20.18	3
807	360	6.4	0.5	18	17.37	3
808	496	18	0.57	18	20.369	2
809	408	24	0.5	33	16.66	3
810	440	14	0.57	23	19.248	3
811	408	14.4	0.5	18	19.215	3
812	408	13.2	0.44	17	16.395	3
813	490	18	0.51	16	33.327	2
814	552	24.6	0.51	18	17.506	2
815	474	22.4	0.5	21	24.607	3
816	343	33.84	0.49	26	42.095	5
817	552	18.6	0.5	21	21.196	2
818	593	25.2	0.5	19	26.986	3
819	449	20.8	0.51	26	18.377	3
820	337	25.2	0.49	25	15.605	4
821	424	23.2	0.5	21	14.952	3
822	531	27.6	0.49	21	14.9	3
823	490	22.8	0.49	26	25.15	3
824	490	19.2	0.5	21	15.159	3
825	613	26.4	0.5	19	24.424	2
826	333	24	0.55	17	19.569	3
827	240	15.6	0.51	17	7.947	5
828	300	18	0.52	21	18.38	4
829	407	34	0.52	23	22.932	3
830	600	28.8	0.52	21	22.739	2
831	480	15	0.49	19	11.478	2
832	268	10	0.52	16	15.189	4
833	218	24	0.5	22	32.29	3
834	400	24	0.52	18	33.565	3
835	465	30.4	0.5	21	27.595	2
836	533	32	0.52	18	17.07	4
837	370	36.4	0.5	22	10.509	3
838	630	34	0.53	31	20.414	4
839	533	36	0.49	34	23.503	4
840	630	40	0.45	27	21.41	4
841	556	46	0.51	26	31.802	4
842	639	42	0.52	27	30.697	2
843	769	18	0.51	21	20.563	2
844	533	18	0.51	32	20.517	3
845	370	36	0.51	28	37.165	6
846	579	24	0.51	31	19.881	3
847	407	30	0.5	30	36.07	5
848	407	32	0.5	34	26.271	5
849	444	13	0.5	29	12.488	5
850	580	21	0.5	27	34.16	3
851	646	14	0.49	21	16.022	4
852	275	12	0.5	22	20.177	3
853	353	28	0.52	29	12.546	3
854	549	17.6	0.51	28	13.532	5
855	353	43.8	0.51	29	53.022	3
856	690	12	0.5	21	11.268	1
857	180	18	0.51	19	12.192	3
858	383	46.32	0.425	34	25.965	3
859	750	16.5	0.45	17	7.758	2
860	329	21.6	0.48	14	16.7	4
861	225	27.2	0.59	27	28.165	2
862	400	33.6	0.52	21	27.228	3
863	471	20	0.5	19	15.525	1
864	307	28.5	0.5	19	18.665	3
865	333	16	0.52	19	21.2	4
866	296	22	0.51	20	13.324	3
867	480	24	0.51	17	20.156	3
868	500	48	0.51	29	51.91	3
869	652	20	0.51	20	18.38	1
870	357	36	0.5	21	22.602	3
871	722	32	0.52	24	38.303	2
872	386	36	0.5	20	51.63	3
873	643	22	0.51	25	15.622	2
874	386	9	0.49	19	14.6	3
875	289	27.2	0.49	20	16.789	4
876	456	18	0.49	15	37.576	6
877	402	25.6	0.6	26	24.391	4
878	456	16	0.58	27	22.8	3
879	511	6.24	0.58	16	0.801	3
880	235	42	0.54	30	31.797	3
881	760	2.73	0.56	13	8.775	3
882	294	40	0.58	24	24.846	2
883	627	20	0.54	22	16.584	3
884	471	19.5	0.54	19	17.545	3
885	382	32	0.51	23	13.791	4
886	471	4.68	0.58	11	6.399	3
887	235	16.2	0.58	14	26.36	4
888	528	7.12	0.54	13	14.114	2
889	471	18	0.56	13	12.396	3
890	400	16	0.58	28	18.044	3
891	314	18.4	0.54	17	4.042	3
892	360	7.4	0.54	18	12.658	3
893	200	12.48	0.51	19	18.436	6
894	216	9.6	0.45	14	26.24	5
895	192	11.2	0.4	7	16	5
896	240	15.2	0.45	19	10.453	3
897	360	10	0.49	15	10.65	3
898	280	16	0.45	21	18.046	3
899	520	16	0.4	27	25.07	4
900	500	13.8	0.4	24	17.414	3
901	289	23.2	0.55	26	22.695	4
902	423	19.8	0.5	27	34.547	3
903	501	26.4	0.4	24	24.83	3
904	572	13.5	0.4	17	12.86	3
905	250	15	0.52	21	13.715	4
906	321	18	0.6	24	12.35	4
907	421	18.4	0.6	24	10.35	3
908	501	34.8	0.5	23	18.34	3
909	500	32	0.5	23	24.38	2
910	407	20.4	0.49	15	17.3	3
911	500	18	0.49	23	27.21	4
912	414	40	0.49	27	32.397	3
913	756	19.2	0.51	15	12.932	4
914	470	24	0.58	22	11.55	5
915	414	23.2	0.5	25	35.47	3
916	480	36	0.6	22	38.06	3
917	720	10	0.5	21	16.95	3
918	218	28	0.49	22	28.66	3
919	440	36	0.49	22	38.3	3
920	720	19.2	0.51	24	19.201	3
921	288	24	0.5	24	21.876	5
922	519	28	0.5	25	20.552	3
923	580	24	0.52	24	38.234	3
924	444	24	0.57	16	24.384	3
925	412	17	0.57	24	9.569	2
926	533	37.6	0.54	19	17.945	3
927	560	20	0.54	27	18.56	3
928	480	34	0.54	23	22.932	3
929	519	25.8	0.6	22	22.419	3
930	444	28.8	0.58	22	11.475	4
931	720	15	0.51	19	25.189	2
932	268	10	0.58	16	12.29	4
933	218	24	0.5	22	13.525	3
934	400	24	0.47	18	17.595	3
935	561	30.4	0.51	21	27.07	2
936	444	32	0.52	18	20.509	5
937	519	36.4	0.5	22	20.414	3
938	684	34	0.49	31	23.503	5
939	533	36	0.57	22	21.41	5
940	579	40	0.57	26	31.802	4
941	720	46	0.45	26	30.777	4
942	630	42	0.49	24	20.563	3
943	780	18	0.51	21	20.067	2
944	533	18	0.51	32	37.06	3
945	496	36	0.51	29	19.881	3
946	667	24	0.5	31	26.57	3
947	496	30	0.48	29	26.721	3
948	533	32	0.45	35	13.241	3
949	533	13	0.45	20	14.62	3
950	400	21	0.52	24	16.022	3
951	607	14	0.5	22	20.777	4
952	510	12	0.5	23	8.546	3
953	549	28	0.4	30	17.532	3
954	500	17.6	0.5	28	23.022	3
955	353	43.8	0.51	30	28.798	3
956	563	12	0.48	22	15.216	3
957	431	18	0.49	18	15.965	3
958	286	46.32	0.6	34	28.108	3
959	630	16.5	0.57	15	16.7	2
960	329	21.6	0.6	17	27.665	4
