# Supplementary material for: Survey data on household electricity consumption and living status in Northwestern China
Source: Data Brief. 2016 Apr 1;7:1106–11. doi: 10.1016/j.dib.2016.03.093 (PMC4833132; doi:10.1016/j.dib.2016.03.093)
Supplement: Supplementary file 13 — Supplementary material [file mmc13.zip › mmc13/mmc13.csv]

serial number	ECp(kW.h/a)	PCI(thousand yuan)	EP(yuan/kW.h)	AD(kind)	APC(thousand yuan)	PO(person)
961	488	27.2	0.57	27	17.228	2
962	400	33.6	0.6	21	35.525	3
963	540	20	0.49	20	18.785	2
964	307	28.5	0.5	19	21.2	3
965	417	16	0.5	19	13.324	4
966	296	22	0.6	20	20.124	3
967	480	24	0.5	17	11.91	3
968	523	48	0.51	29	38.38	4
969	654	20	0.5	20	12.602	1
970	357	36	0.5	21	38.303	3
971	720	32	0.6	24	31.63	3
972	456	36	0.5	20	25.622	3
973	750	22	0.5	25	24.6	2
974	456	9	0.45	19	6.789	3
975	237	27.2	0.5	11	37.576	4
976	456	18	0.51	15	14.391	5
977	402	25.6	0.51	26	22.8	4
978	456	16	0.5	23	15.301	6
979	619	6.24	0.5	16	11.797	3
980	235	42	0.54	27	21.775	3
981	784	2.73	0.54	6	4.846	3
982	294	40	0.51	28	26.584	2
983	588	20	0.5	12	10.545	3
984	510	19.5	0.4	19	13.791	3
985	412	32	0.54	23	26.414	4
986	510	4.68	0.6	11	6.345	3
987	235	16.2	0.51	14	14.114	4
988	646	7.12	0.52	13	12.396	2
989	471	18	0.51	13	8.044	3
990	400	16	0.52	18	14.042	3
991	431	18.4	0.47	17	13.858	3
992	400	7.4	0.6	18	18.636	3
993	220	12.48	0.55	19	26.24	6
994	288	9.6	0.5	14	26	5
995	168	11.2	0.6	7	10.453	5
996	280	15.2	0.49	20	10.65	3
997	400	10	0.54	26	18.046	5
998	280	16	0.54	21	25.07	3
999	400	16	0.5	27	17.414	6
1000	380	13.8	0.4	24	12.695	4
1001	289	23.2	0.51	26	24.547	4
1002	462	19.8	0.54	27	25.83	3
1003	501	26.4	0.54	24	22.86	3
1004	537	13.5	0.51	17	13.715	3
1005	375	15	0.45	21	12.35	4
1006	279	18	0.6	24	10.35	4
1007	421	18.4	0.56	24	18.34	3
1008	501	34.8	0.52	23	24.38	3
1009	500	32	0.5	23	27.3	2
1010	407	20.4	0.44	15	27.21	3
1011	500	18	0.5	23	32.397	4
1012	379	40	0.55	27	22.932	3
1013	660	19.2	0.48	15	19.55	4
1014	470	24	0.5	22	35.47	5
1015	414	23.2	0.51	25	28.06	3
1016	520	36	0.54	22	46.95	3
1017	660	10	0.54	21	18.66	3
1018	218	28	0.57	22	38.3	3
1019	520	36	0.51	22	29.201	3
1020	720	19.2	0.54	24	21.876	3
1021	288	24	0.54	24	20.552	5
1022	519	28	0.6	25	38.234	3
1023	580	24	0.57	24	23.884	3
1024	370	24	0.51	16	16.316	3
1025	528	17	0.54	24	18.521	2
1026	533	37.6	0.4	19	21.188	3
1027	680	20	0.6	26	10.403	2
1028	400	12	0.47	19	10.243	3
1029	543	24	0.56	22	18.052	4
1030	612	12	0.51	16	38.006	3
1031	598	24	0.49	15	15.724	3
1032	338	7.92	0.51	16	49.43	9
1033	281	24	0.6	18	23.9	5
1034	620	20.7	0.51	16	12.733	1
1035	533	34	0.51	16	23.73	4
1036	504	24	0.51	18	21.864	6
1037	552	16.5	0.49	26	20.018	2
1038	306	46.4	0.5	32	26.006	10
1039	571	16	0.5	23	37.035	3
1040	626	36	0.54	25	37.869	3
1041	509	24	0.54	23	28.575	3
1042	540	21	0.54	26	11.203	4
1043	687	20.4	0.54	21	15.431	3
1044	662	14.4	0.4	22	18.484	2
1045	446	16	0.52	27	11.58	5
1046	620	26.7	0.6	26	17.3	4
1047	533	21	0.6	25	18.18	4
1048	591	24	0.5	28	22.5	3
1049	548	20	0.5	19	2.509	6
1050	540	18	0.5	19	6.295	7
1051	400	19.5	0.5	26	18.638	4
1052	573	20	0.54	19	13.978	4
1053	607	18.4	0.5	22	7.96	3
1054	651	18	0.5	12	15.715	3
1055	540	16.8	0.59	22	10.42	3
1056	540	15	0.51	24	14.876	6
1057	600	13.8	0.51	20	8.015	5
1058	400	10.8	0.54	12	5.204	8
1059	256	16.2	0.54	18	11.325	5
1060	540	13.5	0.6	23	8.62	4
1061	360	6	0.56	15	11.863	10
1062	580	27	0.54	16	32.8	6
1063	450	19.2	0.5	19	28.83	4
1064	431	16	0.54	16	14.264	3
1065	651	24	0.54	18	12.545	3
1066	636	56	0.6	39	37.663	6
1067	744	18.6	0.56	18	13.218	5
1068	607	24	0.54	20	18.92	4
1069	545	7.2	0.5	20	6.878	4
1070	267	20	0.49	20	18.912	5
1071	356	18	0.51	29	10.93	3
1072	507	14	0.54	20	23.654	4
1073	377	40.5	0.54	27	26.077	3
1074	460	39.6	0.51	18	33.125	3
1075	545	18	0.4	28	22.77	4
1076	300	28.8	0.5	27	21.026	3
1077	660	20	0.54	17	17.115	3
1078	400	24	0.5	19	18.759	3
1079	500	18	0.5	16	13.66	3
1080	578	12	0.52	19	17.72	4
1081	540	24	0.5	18	14.3	5
1082	660	55.5	0.5	35	39.27	4
1083	585	42	0.5	27	23.8	4
1084	660	17.4	0.58	20	27.2	5
1085	500	9	0.4	14	16.48	4
1086	540	19.2	0.5	20	12.31	4
1087	578	32	0.6	29	16.719	4
1088	640	60	0.54	32	32.6	3
1089	660	36.8	0.51	24	27.012	7
1090	740	60	0.5	37	39.548	3
1091	744	12	0.54	19	33.27	4
1092	551	19.2	0.51	14	14.228	4
1093	720	30	0.5	20	21.534	3
1094	620	27	0.51	26	12.324	3
1095	540	12	0.45	19	41.95	4
1096	300	18	0.5	20	23.001	4
1097	300	19.2	0.6	24	25.703	5
1098	480	16	0.5	17	22	5
1099	367	16	0.55	19	14.94	3
1100	423	15	0.54	28	22.85	3
1101	300	15	0.51	24	18.62	4
1102	540	30	0.54	24	22.84	4
1103	660	18	0.51	20	17.414	5
1104	525	20	0.4	19	21.47	10
1105	620	9.18	0.6	22	22.21	3
1106	444	14.4	0.6	22	15.42	4
1107	432	24	0.54	25	28.06	5
1108	696	28	0.5	25	26.44	5
1109	651	13.5	0.51	17	28.82	3
1110	350	21.3	0.54	16	17.721	4
1111	646	17.4	0.54	21	17.414	4
1112	510	28	0.6	20	19.244	4
1113	528	38.4	0.6	19	44.568	3
1114	720	8.1	0.49	18	8.81	3
1115	338	15.9	0.45	16	12.956	4
1116	480	19.2	0.52	24	34.62	4
1117	551	13.5	0.5	17	24.735	4
1118	375	24.6	0.5	23	22.8	4
1119	676	18	0.51	27	9.569	2
1120	547	24	0.51	17	17.318	3
1121	423	15.9	0.51	17	20.106	5
1122	607	20	0.6	25	28.82	4
1123	444	46.4	0.4	28	47.721	5
1124	711	40	0.45	26	17.414	3
1125	627	25.8	0.4	20	19.244	3
1126	420	33	0.49	21	44.568	4
1127	528	23.2	0.425	20	12.956	7
1128	423	24	0.51	12	21.318	4
